# Supplementary material for: Pt-Au Nanoparticles in Combination with Near-Infrared-Based Hyperthermia Increase the Temperature and Impact on the Viability and Immune Phenotype of Human Hepatocellular Carcinoma Cells
Source: Int J Mol Sci. 2025 Feb 13;26(4):1574. doi: 10.3390/ijms26041574 (PMC11855494; doi:10.3390/ijms26041574)
Supplement: Supplementary file 1 [file ijms-26-01574-s001.zip]

Archive with 1 entries (1 files):
- ijms-3431153-supplementary.pdf
